# Supplementary material for: Application of Magnesium and Calcium Sulfate on Growth and Physiology of Forage Crops under Long-Term Salinity Stress
Source: Plants (Basel). 2022 Dec 18;11(24):3576. doi: 10.3390/plants11243576 (PMC9785884; doi:10.3390/plants11243576)
Supplement: Supplementary file 1 [file plants-11-03576-s001.zip]

Archive with 1 entries (1 files):
- plants-2099882-si.pdf
